# Supplementary material for: Molecular Dynamics Simulation Studies on the Aggregation of Amyloid-β Peptides and Their Disaggregation by Ultrasonic Wave and Infrared Laser Irradiation
Source: Molecules. 2022 Apr 12;27(8):2483. doi: 10.3390/molecules27082483 (PMC9030874; doi:10.3390/molecules27082483)
Supplement: Supplementary file 1 [file molecules-27-02483-s001.zip]

Archive with 1 entries (1 files):
- molecules-1651802-supplementary.pdf
